# Supplementary material for: Postless versus traditional hip arthroscopy: A multilevel meta‐analysis of current evidence on efficacy and safety
Source: Knee Surg Sports Traumatol Arthrosc. 2025 Aug 28;33(12):4372–84. doi: 10.1002/ksa.70048 (PMC12684359; doi:10.1002/ksa.70048)
Supplement: Supplementary file 2 — Supplementary Table 2: Data extraction sheet. [file KSA-33-4372-s001.xlsx]

## Sheet: Sheet 1
	Author	Year of publication	Journal	Study design	LoE	Indication	Patients	Hips	Age			Male sex		BMI			mHHS		VAS		Follow up		Operation/traction time			mHHS		HOS-SSS		SANE		VAS		Nerve injury/Numbness	Sexual or urinary dysfunction	Follow up
						1=traditional
						2=postless
							N	N	Years	SD	Range	N		kg/m²	SD	Range	points	SD	points	SD			min.	SD	range	points	SD	points	SD	points	SD	points	SD
1	Güven	2024	Orthopaedics and Traumatology: Surgery and Research	Retrospective cohort study	4	1	118	118	38.1	8.3	18-50	64	54	25.8	3.6	18,1-35,4					3-12		145.9	17.9		81.6	4.8							14	1	3-12
2	Kraeutler	2023	The American Journal of Sports Medicine	Prospective cohort study	2	1	53	53	32	14	15-68	24	45	26	8	16-45					6		63	20										29	5	6
						2	34	34	27	11	14-51	15	44	24	9	17-45							55	19										11	1
3	Kraeutler	2024	The American Journal of Sports Medicine	Prospective cohort study	3	1	41	41	34	13		16	39	26	7		59.5	13.9	6	2.4	24,4	8,7				73.7	16.7	73.4	26	79,9	23,7	3,1	2,7	14		24,4	8,7
						2	28	28	29	11		13	46	24	4		53.8	17.9	5.3	2.3	21,3	9,3				82.2	12.2	84.2	24.8	88,8	11,9	1,4	1,6	0		21,3	9,3
4	Mei-Dan O	2013	Orthopaedics	Prospective case series	4	2	170	171	34	65.3	16-66	111	65	24.8							6-12													0		6-12
5	Mei-Dan O	2017	The American Journal of Sports Medicine	Prospective case series	4	2		1000													12-24													0		12-24
6	Parkes CW	2023	The American Journal of Sports Medicine	Retrospective cohort study	3	1	101	101	31.9	8.37		45	44.6	24.45	4.14						12		61.2	10.1										45		12
						2	94	94	30.39	8.35		38	40.4	25.02	5.2								43.9	11.5										29
7	Schaver	2021	The Journal of Arthroscopic and Related Surgery	Retrospective cohort study	3	1	100	100	26.1	9.5	24,2-27,9	42	42	26.6	5.4						1 day		100.4	17.9	96,8-103,9							3,7	1,7	0	0	1 day
						2	100	100	26.9	10.4	24,9-29	32	32	26.2	5.9						1 day		89.1	25.5	84,0-94,2							4	1,7	0	0	1 day
8	Welton	2019	The American Journal of Sports Medicine	Prospective case series	4	2	35	40	32.3	10.4	16-53	14	40								7-12 days													0	0	7-12 days
